# Supplementary material for: The diversification of the basic leucine zipper family in eukaryotes correlates with the evolution of multicellularity
Source: BMC Evol Biol. 2016 Feb 1;16:28. doi: 10.1186/s12862-016-0598-z (PMC4736632; doi:10.1186/s12862-016-0598-z)
Supplement: Additional file 1: — Table S1. bZIP dataset. First tab contains databases information, method of protein retrieval and references. Following tabs include the full list of the protein sequences used in this study, accession information and, when relevant, family assignment. Table S2. Statistical support for family assignment. We reported the boostrap values (NJ: neighbor-joining and ML: maximum likelihood) and posterior probabilities (BI: Bayesian inference) that supported the assignment of each protein to a bZIP family, listed on the left. Taxa are listed at the top. (ZIP 151 kb) [file 12862_2016_598_MOESM1_ESM.zip]

Archive with 2 entries (2 files):
- Additional file 5_Table S1.xlsx
- Additional file 5_Table S2.xlsx
