# Supplementary material for: The diversification of the basic leucine zipper family in eukaryotes correlates with the evolution of multicellularity
Source: BMC Evol Biol. 2016 Feb 1;16:28. doi: 10.1186/s12862-016-0598-z (PMC4736632; doi:10.1186/s12862-016-0598-z)
Supplement: Additional file 1: — Table S1. bZIP dataset. First tab contains databases information, method of protein retrieval and references. Following tabs include the full list of the protein sequences used in this study, accession information and, when relevant, family assignment. Table S2. Statistical support for family assignment. We reported the boostrap values (NJ: neighbor-joining and ML: maximum likelihood) and posterior probabilities (BI: Bayesian inference) that supported the assignment of each protein to a bZIP family, listed on the left. Taxa are listed at the top. (ZIP 151 kb) [file 12862_2016_598_MOESM1_ESM.zip › Additional file 5_Table S2.xlsx]

## Sheet: Sheet 1
			Branchiostoma floridae			Strongylocentrotus purpuratus			Drosophila melanogaster			Tribolium castaneum			Daphnia pulex			Lottia gigantea			Capitella telata			Hydra magnipapillata			Nematostella vectensis			Acropora digitifera			Trichoplax adhaerans			Amphimedon queenslandica			Oscarella carmela			Sycon ciliatum			Mnemiopsis leydii			Monosiga brevicollis
			NJ	ML	BI	NJ	ML	BI	NJ	ML	BI	NJ	ML	BI	NJ	ML	BI	NJ	ML	BI	NJ	ML	BI	NJ	ML	BI	NJ	ML	BI	NJ	ML	BI	NJ	ML	BI	NJ	ML	BI	NJ	ML	BI	NJ	ML	BI	NJ	ML	BI	NJ	ML
Alignment with the human reference dataset	CREB		100	89	100	92	67	100	98	64	96	100	89	100	95	53	96	100	94	100	92	70	93	71	69	98	99	94	100	98	98	100	100	93	100	100	98	100	100	98	100	99.6	92	98	97	87	100	-	-
	ATF2/7		100	95	100	99	97	100	-	-	-	100	95	100	98	93	100	100	91	100	99	90	100	98	99	100	100	96	100	-	-	-	98	96	100	99	97	100	100	93	100	86.2	90	100	89	82	100	68	96
	ATF6		98.5	58	100	86	71	73	77	85	74	98.5	58	100	98	79	63	89	71	67	98	88	99	89	68	100	97	83	98	-	-	-	73	22	92	73	70	100	84	74	99	-	-	-	76	67	96
	OASIS	(Oasis A)	91	86	98	96 (76)	92 (38)	100 (59)	91	61	100	98	86	100	94	84	100	93	78	100	93	52	95	97	77	100	93	72	100	96	72	100	69	82	100	85	54	99	95	59	99	78	70	100	86	58	97	45	34
		(Oasis B)	94.6	86	100	96 (90)	92 (87)	100 (98)	-	-	-	98	86	100	94 (67)	84	100	93 (68)	78	100	93 (84)	63	98	-	-	-	-	-	-	-	-	-	-	-	-	-	-	-	-	-	-	-	-	-	-	-	-	-	-
	PAR	NIFL3	97	99	100	93	80	100	92	85	87	97	99	100	92	95	100	49	56	78	50	88	100	-	-	-	-	-	-	-	-	-	-	-	-	-	-	-	-	-	-	-	-	-	-	-	-	-	-
		PAR	80	86	100	60	57	91	77	62	96	80	86	100	76	57	96	93	78	90	77	77	100	71	69	98	83	62	98	88	65	100	70	85	93	62	76	94	59	86	98	-	-	-					26
	C/EBP	CEBP	95	96	100	82.5	96	100	60	71	98	95	96	100	69	80	100	91	94	100	90	93	100	96	97	100	89	84	100	80	76	97	93	86	100	96	98	100	96	96	100	-	52	82	85	92	100	37	39
		( CEBPg )	-	-	-	86	74	91	-	-	-		84	100	62	71	78	91	94	100	90 (76)	93 (69)	100 (52)	-	-	-	-	-	-	-	-	-	-	-	-	-	-	-	-	-	-	-	-	-	-	-	-	-	-
	XBP1		98.5	94	100	95	95	100	96	88	100	98.5	94	100	88	81	89	98	99	100	99	93	100	96	96	100	100	98	100	100	97	100	87	91	99	46	57	84	69	77	95				36	23	96	-	-
	FOS	FOS	99	93	100	88	52	81	66	87	100	99	93	100	80	82	100	93	87	100	99	91	100	31	21	57	41	31	95	53	46	74	-	-	-	42	47	59	-	46	89	-	82	100	65	63	98	-	-
		ATF3	-	38	80	73	52	87	47	47	62				48	60	71	-	-	-	-	-	-	-	-	-	-	-	-	-	-	-	-	-	-	-	-	-	-	-	-	-	-	-	-	-	-	-	-
	JUN		100	88	99	100	97	100	98	74	100	100	88	99	96	84	100	99	89	100	97	90	100	97	93	100	95	71	100	95	50	92	83	82	99	91	72	99				90	78	100	95	86	100	-	-
	MAF	( S-maf)	98.6	98	100	98 (95)	100 (65)	100	98 (73)	98 (75)	100	98.6	98 (60)	100 (73)	93 (92)	96 (55)	100	98 (92)	100	100	94 (90)	97 (76)	100 (77)	-	-	-	-	-	-	-	-	-	-	-	-	-	-	-	-	-	-	-	-	-	-	-	-	-	-
		( L-Maf)	91.8	98	100	98 (77)	100 (86)	100	98 (66)	98	100	91.8	98 (71)	100 (98)	93 (88)	96 (71)	100	98 (90)	100 (84)	100	94 (45)	97 (72)	100 (64)	83	98	100	95	99	100	83	99	100	96	100	100	96	99	100	98	100	100	86.1	93	100	65	78	100	-	-
	CNC	NFE2L2	91	89	100	96	99	100	94	83	100	91	89	100	88	83	100	95	95	100	82	95	100	88	96	100	87	95	100	81	95	100	82	91	100	66	77	95	95	96	100	50.8	70	98	33	51	89	-	-
	ATF4/5		95.7	100	100				69.5	79	99	95.7	100	100				69	72	88	92	97	100	88	96	100	49		57	87	85	100	50	89	100	96	99	100	-	-	-	-	-	-	-	-	-	-	-
			Monosiga brevicollis			Capsaspora owczarzaki			Saccharomyces cerevisiae
			NJ	ML	BI	NJ	ML	BI	NJ	ML	BI
Alignment with Amphimedon bZIP set	CREB		-	-	-	-	54	67	-	-	-
	ATF2/7		-	71	89	-	67	98	-	56	97
	ATF6		-	17		-	-	-	-	29	70
	OASIS	(Oasis A)	-	22	70	-	37	96	-	-	-
		(Oasis B)	-	-	-	-	-	-	-	-	-
	PAR	NIFL3	-	24	80	-	38	85	-	-	-
		PAR	-	-	-	-	-	-	-	-	-
	C/EBP	CEBP	-	69	93	-	33	61	-	-	-
		( CEBPg )	-	-	-	-	-	-	-	-	-
	XBP1		-	-	-	-	-	-	-	-	-
	FOS	FOS	-	-	-	-	10	-	-	-	-
		ATF3	-	-	-	-	-	-	-	-	-
	JUN		-	-	-	-	-	-	-	24	57
	MAF	( S-maf)	-	-	-	-	-	-	-	-	-
		( L-Maf)	-	-	-	-	-	-	-	-	-
	CNC	NFE2L2	-	-	-	-	-	-	-	-	-
	ATF4/5		-	-	-	-	-	-	-	-	-
[truncated: 7 more columns]
